# Supplementary material for: Spatiotemporal Evaluation of Water Quality and Hazardous Substances in Small Coastal Streams According to Watershed Characteristics
Source: Int J Environ Res Public Health. 2022 Jan 6;19(2):634. doi: 10.3390/ijerph19020634 (PMC8775941; doi:10.3390/ijerph19020634)
Supplement: Supplementary file 1 [file ijerph-19-00634-s001.zip]

Archive with 1 entries (1 files):
- ijerph-1504001-supplementary.pdf
